# Supplementary material for: ILC2-derived LIF licences progress from tissue to systemic immunity
Source: Nature. 2024 Aug 7;632(8026):885–92. doi: 10.1038/s41586-024-07746-w (PMC11338826; doi:10.1038/s41586-024-07746-w)
Supplement: Supplementary file 2 — Source Data Figs. 1–5 and Extended Data Figs. 1–9 [file 41586_2024_7746_MOESM2_ESM.xlsx]

## Sheet: Figure 1
Fig. 1b			Fig. 1i					Fig. 1n						Fig. 1q
WT Lung pDC number			BAL LIF level after IL-33 I/N in ILC2 KO mice					WT MedLN pDC numbers after IL-33 I/N and anti-LIF antibody I/P						% of CCR7+ pDC in LIF-cKO lung pDC after acute IL-33 I/N
PBS	IL-33		Il7r Cre+ +IL33	ILC2 KO +IL33				Isotype IL-33	Anti LIF IL-33						Lif cKO IL-33
9862.55	36523.6		71.5468	27.136				7573.44	4781.69					48.8	44
4476.74	38910.3		137.517	37.1232				7492.5	1303.42					58.2	36.8
2107.99	30240.5		135.921	33.8044				12404.1	6063.36					52.4	34.6
2279.66	21322.4		92.5949	47.029				2359.76	2287.72					61.9	32.1
			131.127	60.1422				9810.72	4786.42					47.4	47.1
Fig. 1c			111.905	43.7347				4035.37	1009.32
WT MedLN pDC number			124.728	47.029				14343	3251.51					Fig. 1r
PBS	IL-33		66.6661	43.7347				3679.44	2129.02					CCR7 MFI in pDCs
1321.1	2772.51		102.262	13.6278				6091.46	2732.56					Cre	Cre+CpG	Cre+CpG+rmLIF	Lifr cKO	Lifr cKO + CpG	Lifr cKO+ CpG+rmLIF
2353.91	2731.85		53.5974	6.72779				9664.34	2283.71					986	959	1115	801	825	943
1265.27	3920.81		79.6605	17.0328										982	957	1143	825	827	910
777.107	2141.85		111.905	17.0328				Fig. 1o						1053	970	1115	817	811	917
				13.6278				LIF cKO BAL LIF level after IL-33 I/N						1019	943	1128	787	807	917
Fig. 1d				13.6278				IL-7Rcre + IL-33	Lif cKO +IL-33							1105	797	823	923
ILC2KO MedLN pDC number				27.136				65.1009	51.6553
Cre IL33	ILC2 KO IL-33							72.873	36.0444					Fig. 1s
13604.5	2458.44							57.1373	51.0131					pDC trans-migration assay
3525.19	2977.79		Fig. 1j					40.4378	36.0444					Cre CpG	Cre CpG+ CCL21	Cre CpG+rmLIF+ CCL21	Lifr cKO CpG	Lifr cKO CpG+ CCL21	Lifr cKO CpG+rmLIF+ CCL21
5710.05	1056.73		ST2KO BAL LIF level after acute RWP I/N					69.0087	40.4378					0.806627	1.84521	3.74194	0.879047	1.97861	3.12505
7256.47	592.539		WT+ PBS	ST2 KO +PBS	WT+ acute RWP	ST2 KO +acute RWP								1.27137	2.21698	3.78876	1.0203	2.08417	2.5291
16211.7	1931.47		20.4349	4.26117	41.2033	17.7022		Fig. 1p						0.921996	2.00687	3.25841	1.10065	1.70167	2.54107
2189.27	1227		44.4428	17.4965	169.024	11.109		LIF-cKO MedLN pDC numbers after acute IL-33 I/N								4.19925			3.47695
3563.55	436.505		43.2825	1.77717	104.176	32.6827		IL7RCre IL-33	Lif cKO IL-33							4.06351			2.78328
1064.06	1693.68		27.7582	7.02334	72.2047	42.1736		8773.79	2912.17							3.74919			3.14636
1269.81	612		37.5015	15.2694	52.3644	9.0348		2576.79	1786.83							4.23875			2.26428
902.323	728.438					15.6696		3439.44	131.102
								4629.95	952.612
Fig. 1e			Fig. 1k					5622.08	232.542
ILC2KO Lung pDC number			ST2KO MedLN pDC numbers after acute RWP I/N					7654.27	234.507
Cre IL33	ILC2 KO IL-33		WT+ PBS	ST2 KO +PBS	WT+ acute RWP	ST2 KO +acute RWP		1161.63	133.2
212950	18870		370.981	649.453	2902.12	753.962			1618.75
149474	20527		1529.03	356.991	2664	1603.14			517.081
204890	42733		822.306	458.314	2251.22	530.549			3394.04
242014	34047.9		24.5394	671.862	2698.24	1017.18
68139.1	8052.39		1279.48	697.139	3950.53	1776
52115.4	6946.69		185.716	123.715	12028	1694.84
52359.2	17673.9		1306.47	162.659	6294.07	1402.75
48864.7	8289.37		1673.88	1135.99	12661.2	2902.99
54275.6	44492.5		1680.96		3783.03	2065.65
			799.544			2045.2
Fig. 1g						4965.51
LIF protein level in ILC2 conditioned media			Fig. 1m
IL-2+ IL-7	IL-2+ IL-7 + IL-33		WT MedLN pDC numbers after rmLIF I/N
3.91296	12.6104		IL7R cre PBS	IL7R cre rmLIF
2.68509	15.7605		1053.73	7211.45
3.50367	15.1173		813.58	3132.21
	10.1766		909.788	5365
			3373.57	4103.67
Fig. 1h			1819.4	2244.75
BAL LIF level after IL-33 I/N			1462.57	3391.44
PBS	IL-33		1402.21	3679.5
78.6321	272.171		2091.11	3357.73
52.0654	312.112		2469.12	4053.91
69.0441	173.257		170.846	1794.28
170.856	393.94

## Sheet: Figure 2
Fig. 2b				Fig. 2e						Fig. 2g						Fig. 2h
LIF-cKO lung viral load after PVM infection				LIF-cKO MedLN CD45+ cell number after PVM infection						LIF cKO MedLN CCR7+ CD45+ cell number after PVM infection						LIF-cKO MedLN CD45+ cell number after PVM infection and rmLIF I/N
IL7R Cre PMV	Lif cKO PMV			IL7R Cre	IL7R Cre PMV	Lif cKO	Lif cKO PMV			IL7R Cre PMV	Lif cKO PMV					IL7R Cre PMV	Lif cKO PMV	Lif cKO PMV+rmLIF
0.777008	0.413511			8439140	88800000	708382	14300000			2.01519e+06	525325					9850524	5292189	10152019
0.787853	0.693997			4533111	35387234	526899	15418390			1.28895e+06	437066					4282020	5739654	6867706
1.38896	0.625031			8211572	96319017	4995	313055			1.30678e+06	94744					6949216	1960398	3839872
1.17609	0.245535			2843735	138000000	14703371	9296154			3.41675e+06	1.11044e+06					11766667	6110736	11443944
1	0.137833			4578569	104000000	1158736				1.72461e+06	262696					9650312	5087447	13593164
	1.08674															14666819	6152333	18567420
	0.0207751									LIF cKO lung CCR7+ CD45+ cell number after PVM infection						23983380	5634091	11490096
	0.00353763									IL7R Cre PMV	Lif cKO PMV					16525436	2426989	12472364
										1.49262e+07	8.82836e+06
Fig. 2c				Fig. 2f						1.20029e+07	3.77444e+06					LIF-cKO lung CD45+ cell number after PVM infection and rmLIF I/N
LIF-cKO BAL IFN-I/IL-5 ratio after PVM infection				ILC2 LIF KO MedLN CD45+ cell number after PVM infection						1.12379e+07	8.58394e+06					IL7R Cre PMV	Lif cKO PMV	Lif cKO PMV+rmLIF
IL-7Rcre + PMV	Lif cKO +PVM			Cre PVM	ILC2 Lif cKOPVM					6.41244e+06	1.12073e+07					7400000	4362459	4548128
7.19462	52.8515			2001835	411673					7.19993e+06	7425900					4686379	4085949	5582970
22.0758	11.1356			1778771	931272											4146338	3778348	6013348
15.9492	58.7843			2425296	195375											7218845	5969479	4055104
3.05701	22.4902			587377	861657											8597249	7354050	6147792
20.8664	26.7817			2008857	614533											10190948	9424087	21655200
8.44325	47.9063				1588288											12104112	7969745	18151044
5.36542	83.4252															11399574	12215291	18833607
6.49171	46.3199
13.695	149.533
18.3412

## Sheet: Figure 3
Fig. 3c				Fig. 3e
% pSTAT3+ LEC after rmLIF treatment				CCL21 concentration in LEC conditioned media after rmLIF treatment
Control	rLIF 15 min			Control	rLIF (50 ng/ml) 6 h	rLIF(50 ng/ml) 24 h	rLIF(50 ng/ml) 48 h	rLIF(500 ng/ml) 6 h	rLIF(500 ng/ml) 24 h	rLIF(500 ng/ml) 48 h
0.62	14.6			1.08268	11.9098	9.75866	5.26246	381.682	542.198	427.626
0.8	14.9			1.90188	7.77906	10.1349	11.3997	457.287	406.108	371.213
0.3	13.7			1.6927	7.41341	8.39252	10.1349	414.25	517.771	309.566
0.42	13.2			1.6927	9.38393	9.38393	16.2015	469.5	311.892	459.032
0.087	12.2			1.90188	8.5158	10.3866	17.5281	451.471	442.166	502.65
0.086	13				8.39252	11.2725	15.1485	345.624	463.684	477.061
0.051	11.5
0.075	12.8			Fig. 3f
				WT mice lung CCL21+ LEC MFI after rmLIF I/N
				PBS	rLIF 1 day	rLIF 2 day	rLIF 3 day
Fig. 3d				144006	228982	208641	264097
% of CCL21+ LEC after rmLIF treatment				146522	221128	206230	242705
Control	rmLIF 6h	rmLIF 24 h		145678	194596	173285	288238
1.08	11.2	0.56		173285	193469	226333	310052
0.95	10.8	0.84
0.94	10.1	0.56
0.86	9.13	0.52		Fig. 3g
1	9.82	0.77		lung CCL21+ LEC numbers in LIF-cKO mice after PVM infection
0.97	9.29	0.61		Cre PVM	Lif cKO PVM
				100018	89304.6
				116927	87098.4
LEC CCL21MFI after rmLIF treatment				101108	96732.4
Control	rmLIF 6h	rmLIF 24 h		125712	77056.4
28793	55163	25161			80680.3
28062	54533	27132
27219	53559	24761		Fig. 3h
27838	51664	23940		CCL21 gene expression in lung LECs in LIF-cKO mice after PVM infection
28062	52775	26275		Cre PVM	Lif cKO PVM
28062	52003	26065		1.04283	0.0372014
				0.958932	0.0389698
				1.05409	0.372678
				0.967277	0.523042
				0.982139	0.585605
				0.997923
				Fig. 3i
				MedLN CCR7+ CD45+ cell number in ILC2 Lif KO mice after PVM infection
				BIC +PVM	ILC2 Lif KO +PVM
				1895441	654336
				1985626	1148712
				4445065	437180
				5514452	354335
				6048598	1359177
				Lung CCR7+ CD45+ cell number in ILC2 Lif KO mice after PVM infection
				BIC +PVM	ILC2 Lif KO +PVM
				2.83937e+06	2208789
				2.35544e+06	1.96938e+06
				2.41769e+06	1.81888e+06
				2.51715e+06	2.56738e+06
				2.37744e+06	2.26636e+06

## Sheet: Figure 4
Fig. 4a						Fig. 4d						Fig. 4g
LIF-cKO MedLN CD45+ cell number after PVM rechallenge						LIF-cKO MedLN cDC cell number after PVM rechallenge						Serum IgE in LIF-cKO after PVM rechallenge
Cre PVM+PVM	Lif cKO PVM+ PVM					Cre PVM+PVM	Lif cKO PVM+ PVM					Cre PVM	Lif cKO PVM	Cre PVM+PVM	Lif cKO PVM+ PVM
3996924	968810					63602.1	15827.3					1780.98	1662.8	2647.61	1505.23
4727683	426698					56902.8	5230.02					2411.25	1662.8	4223.3	1780.98
2673170	657254					24729.7	1310.89					2490.04	2135.51	3435.45	1623.41
3036565	758160					38500.2	13959.2					2174.9	2096.12	2874.9	1465.84
2663247	1112631					33292	15932.5					1859.76	2174.9		1174.9
Fig. 4b
LIF-cKO MedLN CD4+Teff cell number after PVM rechallenge						Fig. 4e						Fig. 4h
Cre PVM+PVM	Lif cKO PVM+ PVM					LIF-cKO MedLN pDC cell number after PVM rechallenge						LIF-cKO lung viral load after PVM rechallenge
42744.9	19798.2					Cre PVM+PVM	Lif cKO PVM+ PVM					Cre PVM+PVM	Lif cKO PVM+ PVM
78533.7	7999.4					7092.81	809.795					0.273706	79.6001
35541.3	2902.93					12319.5	572.136					1.4195	1.14038
45401.8	17489.7					6282.15	576.214					1.55919	64.5434
35584.6	18369.6					13204.1	371.581					0.243528	18.7505
						5472.55	627.84					1.09323	10.1638
Fig. 4c												3.4989	13.9514
LIF-cKO MedLN CD8+Teff cell number after PVM rechallenge						Fig. 4f						0.268657	10.3176
Cre PVM+PVM	Lif cKO PVM+ PVM					LIF-cKO MedLN B cell number after PVM rechallenge						0.973101	14.0114
7974.19	3311					Cre PVM+PVM	Lif cKO PVM+ PVM						10.5689
14671.5	2427.2					616448	186644
7719.42	1011.84					736947	153779
11446.9	3997.43					579332	48017
10318.1	3328.52					750291	242301
						610220	484931
LIF-cKO MedLN CD8+Tcm cell number after PVM rechallenge												Fig. 4i
Cre PVM+PVM	Lif cKO PVM+ PVM											Viral neutralization capacity of LIF-cKO mice serum after PVM rechallenge
51569.1	13454.3											PVM	serum IL-7R Cre+PVM	serum Lif cKO+PVM
81452.6	10767											19.311	30.245	23.684
35130.7	2351.66											18.157	31.016	25.001
76234.9	14331.9											18.931	32.848	29.143
40750.5	18140.8											17.34	32.465	28.142
													31.931	27.051
													31.646	26.536
													30.825	26.579
													32.234	27.445

## Sheet: Figure 5
Fig. 5e						Fig. 5l
LIF-cKO MedLN CD45+ cell number after chronic RWP challenge						ILC2 LIFKO MedLN CD45+ cell number after chronic RWP challenge
Cre+chronic RWP	Lif cKO +chronic RWP					Cre+chronic RWP	ILC2 LIF-KO +chronic RWP
8192577	115761					6755474	328960
6639444	1366216					3781549	1319706
10975561	2994104					2057505	680376
14645026	2906819					2724284	22611.2
11047765
Fig. 5f						Fig. 5m
LIF-cKO MedLN CD4+Teff cell number after chronic RWP challenge						ILC2 LIFKO MedLN CD4+Teff cell number after chronic RWP challenge
Cre+chronic RWP	Lif cKO +chronic RWP					Cre+chronic RWP	ILC2 LIF-KO +chronic RWP
487800	1085.58					175227	6113.17
319628	31743.3					85630.6	35179.4
443371	150567					99657.5	13834.4
577538	199945					83807.4	54657.4
486146
						Fig. 5n
Fig. 5g						ILC2 LIFKO MedLN CD4+Tcm cell number after chronic RWP challenge
LIF-cKO MedLN CD4+Tcm cell number after chronic RWP challenge						Cre+chronic RWP	ILC2 LIF-KO +chronic RWP
Cre+chronic RWP	Lif cKO +chronic RWP					30395.9	2727.71
178368	1397.68					14801.6	8483.82
111039	20599.9					12268	5651.52
190785	59881.1					13173.3	4240.23
426272	46987.6
177759						Fig. 5o
						ILC2 LIFKO MedLN cDC number after chronic RWP challenge
Fig. 5h						Cre+chronic RWP	ILC2 LIF-KO +chronic RWP
LIF-cKO MedLN cDC number after chronic RWP challenge						11901.4	1198.04
Cre+chronic RWP	Lif cKO +chronic RWP					12592.1	4046.97
15052.3	1173.46					5343.35	5178.43
11402.5	4723.95					5734.49	5024.81
12348.8	7603.82
18667.2	6853.74					Fig. 5p
14004.7						ILC2 LIFKO MedLN B cell number after chronic RWP challenge
						Cre+chronic RWP	ILC2 Lif KO +chronic RWP
Fig. 5i						6176846	261137
LIF-cKO MedLN B number after chronic RWP challenge						4146381	1166388
Cre+chronic RWP	Lif cKO +chronic RWP					1836998	562922
1834823	6019.51					1586293	18276.4
818979	43970.3
978720	288433					Fig. 5r
1318508	423850					Serum IgE level in ILC2 LIF-KO mice after chronic RWP challenge
1598242						Cre+chronic RWP	ILC2 LIF-KO +chronic RWP
						45073	12898
Fig. 5k						24510.3	5050.53
Serum IgE level in LIF-cKO mice after chronic RWP challenge						22580.1	11116.9
Cre+chronic RWP	Lif cKO +chronic RWP					19704.4	6271.69
35473.1	4349.35
50209.8	12235.7
31581.2	32739.3
44576.7	9360.04
15264.9	16135.5
12791.1	1985.82
19405.1	16194.6
28532.2	7914.35
31403.9	5995.95
38309.4	6980.75

## Sheet: Extended data Fig 1
Extended data Fig. 1c					Extended data Fig. 1k						Extended data Fig. 1o				Extended data Fig. 1w
Rag-/- and rag-/- gc-/- MedLN pDC number					%of pSTAT3+ pDCs						%of Ki67+ pDCs in the medLN				MedLN pDC number following ILC2 transfer and acute RWP I/N
Rag2-/- PBS	Rag2-/- IL33	Rag2-/- gc-/- PBS	Rag2 -/-gc -/- IL33		Control	ILC2 CM (IL-2 IL-7)	IL-33 activated ILC2 CM( IL-2 IL-7 IL-33)	Anti LIF+ IL-33 activated ILC2 CM( IL-2 IL-7 IL-33)			IL-7R Cre PBS	IL-7R Cre IL-33			IL7R Cre ILC2	Lif cKO ILC2
127.099	6225	109.18	70.5508		2	9.06	89.8	7.16			20.8	15.6			8501.77	8702.38
1294.22	1615.3	38.5417	145.688		1.99	5.89	89.5	5.74			37.5	55.9			13045.3	6670.87
448.897	1065.4	47.4359	22.9972		1.22	5.66	89	4.52			32.8	45			11010.8	2369.58
269.091	1170.7				1.86	8.18	87.5	4.36			54.5	42.4			11298.8	6412.29
512.723	5509.19										30.8	36.4				8735.44
93.5393	3492.91				Extended data Fig. 1l						25	47.4
162.945	1087.76				WT lung pDC numbers after rmLIF I/N
111.424	1584.98				PBS	rmLIF					Extended data Fig. 1p				Extended data Fig. 1x
	1481.85				20572.4	25051.4					pDC migration index				Lung pDC number following ILC2 transfer and acute RWP I/N
	919.402				22501.5	44710.1					Control	LIF 500 ng/ml	LIF 1000 ng/ml		IL7R Cre ILC2	Lif cKO ILC2
	1268.71				16170.2	39136.1					0.995354	0.738258	0.904612		29533	39765.6
					20056.9	36558.3					0.906079	0.882728	0.986195		18341.5	32664
					24173.3	29364.5					0.904731	0.767369	1.18268		29878.7	14422.2
Extended data Fig. 1d					17657.5	31674.4					0.678654	0.618573	0.692165		24506.1	33393.8
Rag-/- and rag-/- gc-/- lung pDC number					21504.8	31723.7					0.906079	0.84213	0.694336			33849.7
Rag2-/- PBS	Rag2-/- IL33	Rag2-/- gc-/- PBS	Rag2 -/-gc -/- IL33		18157.9	32871.5						0.822641	1.00093
105551	312090	4958	16404.3		23582.2	31399.4									Extended data Fig. 1z
149253	80873.6	27036.9	25495.3		22223.3	29660					Extended data Fig. 1u				MedLN FITC+ pDC number following IL-33 and FITC-dextran I/N
82818.9	206872	28706.6	34460.9								LIF cKO lung pDC number after IL-33 I/N				Il7r Cre+IL33	Lif cKO+IL33
116462	120194	51497.6	34400.3		Extended data Fig. 1m						IL7RCre IL-33	Lif cKO IL-33			2554.22	694.957
131756	300833	23580	40031.7		WT lung pDC numbers after IL-33 I/N and anti-LIF antibody I/P						210370	340866			3665.68	1102.72
28651	112231	28455.5	76664.6		Isotype IL-33	Anti LIF IL-33					353124	228464			2845.99	806.928
15931.6	217012	25900	45038.8		213344	232128					225572	231025			2796.85	322.731
41107.4	79279.6	33701.6	78067.3		233824	102257					401494	434282			3299.24	439.492
36038.5	105545		25062.2		339316	196470					250714	438684			1808.09	2478.41
20368.5	111082		48003		204652	232273					121896	106731			3330	2192.93
					299266	19501					264069	187453			2522.73	2071.36
Extended data Fig. 1f					242239	188256					262741	132025
BAL LIF level after IL-33 I/N in Rag-/- mice					386871	10950.8					165405	119612
Rag2-/- PBS	Rag2-/- IL33				78188.8	27217.2						170662
21.3704	32.366				213322	105743
41.6304	102.091				283225	34006.1					Extended data Fig. 1v
65.9547	52.1185										LIF cKO BAL LIF level after acute RWP I/N
70.5261	35.6624				Extended data Fig. 1n						IL-7Rcre + RWP	Lif cKO +RWP
58.2368	107.188				WT MedLN pDC numbers after one rm LIF I/N						110.519	40.3791
7.54701	69.8236				PBS	rmLIF 6 h	rmLIF 24 h				80.7512	60.6084
14.5298	41.0342				958.006	667.034	1594.04				50.1345	10.995
22.2871	69.5786				489.021	390.234	893.248				40.3791	50.8769
14.6329					242.595	1311.13	555.572				110.519	2
19.3821					752.992	1971.86	1109.04
					277.252	2425.75	1054.44
Extended data Fig. 1g					41.7337	667.795	367.666
BAL LIF level after IL-33 I/N in WT mice					286.034	424.986	1180.53				LIF-cKO MedLN pDC numbers after acute RWP I/N
PBS	RWP 3 dose				146.681	249.892	3323.48				IL7R Cre RWP	Lif cKO RWP
15.4832	105.308				86.2081	930.243	1161.09				4516.14	3177.48
22.5895	235.658				244.674						3412.88	3708.83
48.5414	298.483										4007.54	1606.33
40.8928	164.054				WT lung pDC numbers after one rm LIF I/N						4516.96	3258.19
31.1564	133.615				PBS	rmLIF 6 h	rmLIF 24 h				5566.87	2508.35
					11964.7	22549.1	18624.2					3549.12
Fig. 1h					18731.2	22656.7	25507.7					1683.08
ILC2KO BAL LIF level after acute RWP I/N					12204	15993.7	19220.1
Il7r Cre+ PBS	ILC2 KO +PBS	Il7r Cre+ chronic RWP	ILC2 KO + chronic RWP		18052.5	23934.4	15863.1				LIF cKO lung pDC number afteracute RWP I/N
14.1672	139.488	88.132	22.0606		15444.5	19805.9	17499.9				IL7R Cre RWP	Lif cKO RWP
35.7037	120.193	89.009	52.1728		12659.8	16852.4	15387				17785.2	26025.4
74.1966	92.6957	42.8176	55.8759		12035.7	19408.7	23968.1				15012.8	62694.5
70.8833	241.324	37.3603	26.9332		15402.3	15502.4	16553.7				16757.3	59703.7
23.3275	255.552	82.6747	61.2357		13379.5	15409.3	15776.8				17691.1	19746.4
							27773.8				13458.2	45124.9
Extended data Fig. 1i												29300.1
ST2KO lung pDC numbers after acute RWP I/N												23100
WT PBS	WT RWP	ST2KO PBS	ST2KO RWP
17347.7	139199	19583.5	40237.5
16992.7	100568	13820.8	25447.5
17199.2	72413.7	62490.6	33610.8
12679.6	68897.9	13048.2	29046.6
14028.9	137045	11861.3	36336.4
20086.9	58127.7	31013.3	35642
15744.5	205243	10145.1	15369.2
15807.7	58718.6	11484	25241.1
17334.2	130528	12606.4	27481
16039.2	82797.2		24928.1
			27814.2

## Sheet: Extended data Fig 2
Extended data Fig. 2c					Extended data Fig. 2e										Extended data Fig. 2i
LIFR-cKO MedLN pDC numbers after acute RWP I/N					%of pSTAT3+ pDCs in response to rmLIF										% of CCR7+ pDC in LIF-cKO lung pDC after acute RWP I/N
Cre RWP	Lifr cKO RWP					WT				LIFR KO					IL7R Cre RWP	Lif cKO RWP
10471.7	4849.4				Control	9.38	12.6	9.43	12.1	3.51	2.88	6.85			64.9	30.1
16229.9	6145.36				rmLIF 250 ng/mL	34.8	29.6	32.6	31.8	16.1	13.8	17.9			57.5	36.9
11113.4	3471.57														50.4	36.5
13231.3	6447.14				%of pSTAT3+ pDCs in response to ILC2 CM										54.4	41
	11728.6					WT				LIFR KO					59.3	44
					IL-33	1.64	1.85	1.65	1.6	3.69	1.06	1.3	1.21			42.5
Extended data Fig. 2d					ILC2 SM	7	6.1	4.87	5.05	2.5	2.87	2.43	2.12			38.8
LIFR cKO lung pDC number after acute RWP I/N					ILC2 SM IL-33	86.9	88.3	88.4	88.7	74.3	67.4	71	66.2
Cre+RWP	Lifr cKO+RWP				Anti-LIF ILC2 SM IL-33	7.16	5.74	4.52	4.36	1.76	2.4	2.57	2.68		Extended data Fig. 2j
39778.4	34668.5														% of CCR7+ pDC in LIF-cKO lung pDC
85339.7	33468.7														IL-7R Cre	Lif cKO
38661.9	41382.8														27.1	23.1
28223.8	45672.3														28.8	43.3
	68179.4														24.2	30.1
															26.5	40.2
															34.3

## Sheet: Extended data Fig 3
Extended data Fig. 3b								Extended data Fig. 3j						Extended data Fig. 3o
BAL LIF level after PVM infection in LIF-cKO mice								LIF-cKO lung CD45+ cell number after PVM infection						Lung CCR7+ pDC% after PVM infection in LIF-cKO mice
IL-7Rcre + PBS	IL-7Rcre + PMV	Lif cKO +PBS	Lif cKO +PVM					IL7R Cre	IL7R Cre PMV	Lif cKO	Lif cKO PMV			IL-7R Cre PMV	Lif cKO PMV
0	138.008	0	19.1744					15802616	18067209	10843676	24825869			65.4	48.2
0	107.414	5.50529	69.1759					12723982	29412022	10843516	25881060			43.4	44.7
5.50529	46.9662	2.11124	40.3442					16277586	14513095	12570173	24918121			57.4	42.4
0	68.5868	2.85596	46.9662					10646585	39195475	14375261	19292390			47.7	44.9
4.22898	68.5868	7.88275	13.2676					14703541	24206651	13586557				57.1	38.6
0	178.996	0	40.7345											65.3	34.9
2.11124	79.5427	0	13.2676					Extended data Fig. 3k						53.9	44.7
1.29752	113.593	0	47.7848					MedLN T cell number after PVM infection in LIF-cKO mice						62	37.4
0	115.911	0	78.7636					IL7R Cre PMV	Lif cKO +PVM					60.6	47.2
1.29752	21.0599	0	21.0599					6806973	1964346					51.2	48.2
								3467188	749002						39.3
Extended data Fig. 3c								6321193	1373388
Lif gene expression qPCR								11548801	589577					Extended data Fig. 3p
IL-7Rcre ILC2	IL-7Rcre CD4+ T	ILC2KO CD4+ T	Lif cKO CD4+ T	IL-7Rcre CD8+ T	ILC2KO CD8+ T	Lif cKO CD8+ T		6295051						Lung CCR9+ pDC% after PVM infection in LIF-cKO mice
1	0.311003	0.082355	0.0931695	0.0788908	0.120241	0.0929115								IL-7R Cre PMV	Lif cKO PMV
0.936247	0.0575117	0.0167697	0.031402	0.298748	0.310572	0.0268674		Lung T cell number after PVM infection in LIF-cKO mice						63	66.9
	0.336109	0.0963882	0.00825225	0.186468	0.182504	0.125		IL7R Cre PMV	Lif cKO +PVM					89.7	71.9
	0.0893121	0.0857928	0.0522266	0.053549	0.0656982	0.0604129		1631963	3233172					76	65.6
	0.063022			0.0984818	0.344363			3916080	2042955					66.9	59.5
								2148436	3198022					54.3	84.1
Extended data Fig. 3d								3704579	3582698
LIF-cKO lung histology score after PVM infection								3790126						Lung CXCR3+ pDC% after PVM infection in LIF-cKO mice
IL7R Cre PMV	Lif cKO PMV													IL-7R Cre PMV	Lif cKO PMV
1	2.3							Extended data Fig. 3l						2.1	6.42
1	3							MedLN B cell number after PVM infection in LIF-cKO mice						2.09	5.22
0.6	3.3							IL7R Cre PMV	Lif cKO +PVM					4.74	5.2
0	2.6							6057490	541271					4.06	1.66
2	1.6							1919685	3795.86
								3756383	416312					Lung CXCR4+ pDC% after PVM infection in LIF-cKO mice
Extended data Fig. 3e								4480164	191808					IL-7R Cre PMV	Lif cKO PMV
LIF-cKO lung pDC number after PVM infection								3640144						0.13	0.13
IL-7R Cre PMV	Lif cKO PMV													0.14	0.17
92842.6	85575.7							Lung B cell number after PVM infection in LIF-cKO mice						0.24	0.17
33690.2	129058							IL7R Cre PMV	Lif cKO +PVM					0.19	0.33
58418.5	83100.4							830089	724387
111091	87888.6							1269941	1456269					Lung CCR5+ pDC% after PVM infection in LIF-cKO mice
38391.3	107023							479703	1007397					IL-7R Cre PMV	Lif cKO PMV
65014.3	49418.4							689937	1541819					59.5	58.8
24975	66732.1							1115178						56.5	51.1
78938.8	116245													59.9	52.9
48188.9	111061													51.6	41.9
	174882							Extended data Fig. 3m
								MedLN cDC number after PVM infection in LIF-cKO mice						Extended data Fig. 3s
Extended data Fig. 3f								IL7R Cre PMV	Lif cKO +PVM					FITC+CD45+ MedLN numbers after PVM infection in LIF-cKO mice
BAL IFN-I level after PVM infection in LIF-cKO mice								8980.98	5460.22					Il7r Cre+ PVM	Lif cKO+PVM
IL-7Rcre + PMV	Lif cKO +PVM							2020.43	1124.28					93401.1	21619.5
841.231	600.25							6550.46	111					91084.7	23542.5
513.196	431.041							7451.24	1486.14					271200	5384.3
308.16	1366.56							4657.11	722.586					131980	25127.3
244.859	697.616													172187	86278.9
647.247	1240.89							Lung CD11b- cDC number after PVM infection in LIF-cKO mice						113728	106094
738.869	544.086							IL7R Cre PMV	Lif cKO +PVM					153931	96302.3
369.809	608.253							218348	183482
423.156	2525.02							346890	199816
943.92	457.716							224028	157059					Extended data Fig. 3t
133.725	1698.29							277448	240445					FITC+ cell numbers MedLN numbers after PVM infection in LIF-cKO mice
								183680							Il7r Cre+ PVM								Lif cKO+PVM
Extended data Fig. 3g														DC	53119.2	54609.3	118142	63974	38856.4	35394.9	57330.1		62614.5	14654	3505.75	10825.3	38668.6	55832	22966.5
BAL IL-5 level after PVM infection in LIF-cKO mice								Lung CD11b+ cDC number after PVM infection in LIF-cKO mice						B cell	18223.1	18072.1	39513.7	33222.6	23863.2	30307.8	23782.5		33147.9	4255	2321.75	5197.5	36183.3	16828	16015.4
IL-7Rcre + PMV	Lif cKO +PVM							IL7R Cre PMV	Lif cKO +PVM					Other	11746.9	12823.2	59503.2	27826.3	27090.8	15977.9	33733.4		6544.63	3427.37	305.25	6927.19	37645.2	50139.5	17936.6
116.925	11.3573							2447150	2915583
23.247	38.7082							3089398	853818
19.3214	23.247							2541537	1492396					% of FITC+ cell types MedLN numbers after PVM infection in LIF-cKO mice
80.0975	31.0187							2290118	1072514						Il7r Cre+ PVM								Lif cKO+PVM
31.0187	46.3335							1014156						DC	54.5	54.1	45.5	44.4	42.7	37.5	38.5	43.2	50.9	54.3	49	39.3	38	29.7	40.9	34.8
87.51	11.3573													B cell	18.7	17.9	15.2	23	23.1	23	33	17.9	26.9	15.8	32.4	18.8	33.5	27.8	12.3	24.3
68.9245	7.291							Extended data Fig. 3n						Other	12	12.7	22.9	19.3	21.6	26.1	17.4	25.4	5.32	12.7	4.26	25.1	13.5	28.9	36.7	27.2
65.184	7.291							MedLN pDC number after PVM infection in LIF-cKO mice
68.9245	10.04736*							IL7R Cre PMV	Lif cKO +PVM
7.29099712*	11.3573							59022.1	6283.02
								55627.9	462.5
Extended data Fig. 3h								91575	14717.4
% of lung IL-5+ ILC2 after PVM infection in LIF-cKO mice								163938	4600.66
IL-7R Cre PMV	Lif cKO PMV							54642.3
58.5	43.9
42.9	20.4
59.9	35.7
42.5	51.3
59.1	50.1
41.8	47
39.8	37.4
43.3	40.7
53.3	26.7
41.8	15.8
Extended data Fig. 3i
lung eosinophil number after PVM infection in LIF-cKO mice
IL7R Cre PMV	AMLP PMV
22708.8	50538.6
117706	96573.8
29642	80670.4
75119.2	92690.1
132376
lung neutrophil number after PVM infection in LIF-cKO mice
IL7R Cre PMV	AMLP PMV
202251	320954
404225	344426
266621	232240
1177238	301197
483808
lung alveolar macrophage number after PVM infection in LIF-cKO mice
IL7R Cre PMV	AMLP PMV
304972	161686
167227	265216
224397	241796
179154	182212
265948
lung monocyte number after PVM infection in LIF-cKO mice
IL7R Cre PMV	AMLP PMV
464951	503116
909341	251103
598706	318273
509684	301856
269698

## Sheet: Extended data Fig 4
Extended data Fig. 4b
Lung CD45+ cell number after PVM infection and CD45 I/V in LIF-cKO mice
	CD45 IV+										CD45 IV-
IL7R Cre	5921812	6073326	5462121	6546721	34323566	34260577	33681881				3966633	7447874	6823973	26489945	20607657	14477251	27942821
Lif cKO	4901618	5499415	5987756	3188361	1439330	2286484	15992733	46323267	22531111	20897739	2834099	5259531	3277292	2523729	6550047	7365833	9109588	43191089	13945143	16699361
MedLN CD45+ cell number after PVM infection and CD45 I/V in LIF-cKO mice
	CD45 IV+										CD45 IV-
IL7R Cre	871211	1537247	405164	8188300	10072570	2423127	3074800				2501049	4668622	1166758	33287847	31620522	9488758	17627703
Lif cKO	932998	506804	1192956	39409.8	851420	3209835	1267330	4025017	5208048	4700639	3459740	1651529	2874894	100765	3112720	8728112	2156249	15313618	3762104	9866779
Extended data Fig. 4c
Lung T cell number after PVM infection and CD45 I/V in LIF-cKO mice
	CD45 IV+										CD45 IV-
IL7R Cre	1271064	1336479	1246848	10502210	9587807	8887322	9162306				1024849	2625449	2768177	9656628	6975531	4144801	9644470
Lif cKO	1400259	1155045	1434618	1088459	190064	77571.4	7372178	14114557	9440265	8319188	948594	1488241	1270936	1136433	2497137	310175	4037625	19006215	7829129	7676592
MedLN T cell number after PVM infection and CD45 I/V in LIF-cKO mice
	CD45 IV+										CD45 IV-
IL7R Cre	5780.58	8029.6	3299.28	43676.5	45847	33996.6	24088.3				1284664	2626350	1.0575e+06	12517232	11363982	3305314	5392383
Lif cKO	7956.69	5405.09	9199.87	681.136	2448.11	18956.2	10454.6	32378.3	14152.5	46741.3	1515806	893419	1712728	33569.3	1403560	4970149	1424708	6313888	5267993	5904446
Extended data Fig. 4d
Lung B cell number after PVM infection and CD45 I/V in LIF-cKO mice
	CD45 IV+										CD45 IV-
IL7R Cre	2170519	2124481	2305667	15886256	13059946	15579223	21087654				2056174	3973512	3120302	14235899	10659753	6685045	14583684
Lif cKO	1434209	1795411	2094553	1592720	286277	285696	9482760	22413702	11324846	9028148	1425082	2573897	1860795	2015164	3191883	1395016	6985130	20841077	10075100	11336844
MedLN B cell number after PVM infection and CD45 I/V in LIF-cKO mice
	CD45 IV+										CD45 IV-
IL7R Cre	6284.67	6982.26	3766.22	54974.7	51644.7	50204.8	33221.2				1502304	3054738	744458	19563750	16531071	6153560	12975178
Lif cKO	5890.7	6144.59	6946.28	661.103	1403.96	8717.98	15043.1	37076	12254.4	39893.8	2379719	1195499	1820118	61582.7	2063972	5345177	1194183	10582532	1844254	1804727
Extended data Fig. 4e
Lung pDC cell number after PVM infection and CD45 I/V in LIF-cKO mice
	CD45 IV+										CD45 IV-
IL7R Cre	15437.3	18696.6	9086.89	148212	103582	52088.5	154960				76219.6	111256	49132.4	936426	1101061	539979	397539
Lif cKO	11970.1	21721.2	16927.5	10306.5	2277.59	24975	63048.8	276703	102793	77798.2	73967.4	91471.1	64692.2	61981.3	75961.7	641025	614653	1446984	548800	726412
MedLN pDC cell number after PVM infection and CD45 I/V in LIF-cKO mice
	CD45 IV+										CD45 IV-
IL7R Cre	2324.11	5300.09	1489.37	24902.1	20023.4	10483.7	13707.2				235603	179309	80432.9	1309018	937931	323194	567571
Lif cKO	2090.26	1219.56	2271.84	242.961	1061.99	7629.35	3054.27	10417.2	5057.05	12677	131708	44033.8	126711	4723.45	178260	520985	101364	442452	420790	401498
Extended data Fig. 4f
Lung CD11b+ cDC cell number after PVM infection and CD45 I/V in LIF-cKO mice
	CD45 IV+										CD45 IV-
IL7R Cre	66190.3	80064.6	103542	555318	389034	99900	261867				363465	568808	591186	2176510	2384392	930262	1700031
Lif cKO	45223.8	84946.1	88661.2	37077.6	23891.2	21275	149210	652070	293087	237815	379058	640367	415036	270006	422847	364970	971696	468597	1440520	1909667
Lung CD11b- cDC cell number after PVM infection and CD45 I/V in LIF-cKO mice
	CD45 IV+										CD45 IV-
IL7R Cre	19272	29037.5	22968.1	130334	188273	75306.9	115314				169024	187289	248914	930626	1437503	665542	529585
Lif cKO	26257	29821.2	35693.4	23478.2	10100	32028.1	92914	341655	136388	102258	236884	231369	212964	217932	218115	371214	752743	2119083	993450	1173899
MedLN cDC cell number after PVM infection and CD45 I/V in LIF-cKO mice
	CD45 IV+										CD45 IV-
IL7R Cre	36.8907	411.52	28.1013	546.898	477.783	348.488	29.0407				22414.8	29828.1	8177.47	91040.3	101073	34151.9	30057.1
Lif cKO	36.039	149.201	175.934	14.2919	14.6481	273.699	668.121	427.204	341.273	2583.62	9607.99	6980.03	8123.57	721.738	14838.5	59666.3	25070.5	52118.9	16163.9	11405.7

## Sheet: Extended data Fig 5
Extended data Fig. 5b							Extended data Fig. 5e						Extended data Fig. 5i
Lif gene expression in ILC2 Lif KO mice							ILC2 LIF KO lung CD45+ cell number after PVM infection						MedLN pDC cell numbers ILC2 Lif KO mice after PVM infection
Cre ILC2	KO ILC2	Cre T cell	KO T cell	Cre B cell	KO B cell		Cre PVM	ILC2 Lif cKOPVM					BIC	ILC2 Lif KO
1.05482	0.0369828	0.0678739	0.10076	0.0263145	0.0118868		1590771	1697990					2680.43	492.663
1.1814	0.0199841	0.0726447	0.0552072	0.0294927	0.00523534		1385689	1580758					1426.84	602.979
0.801903	0.0260062	0.0154741	0.136361	0.00097285	0.00962832		1819247	1494179					991.312	408.698
							1892916	1400939					4176.52	1038.24
							1319969	1172695					1320.98	533.774
Extended data Fig. 5c								1348348						261.03
ILC2 Lif KO mice lung viral load after PVM infection
BIC	ILC2 Lif KO						Extended data Fig. 5f
0.808062	0.350016						MedLN T cell numbers ILC2 Lif KO mice after PVM infection						lung pDC cell numbers ILC2 Lif KO mice after PVM infection
0.474413	0.00990763						BIC	ILC2 Lif KO					BIC	ILC2 Lif KO
0.708907	0.0275165						862624	135741					9946.75	5724.93
1.35132	0.0923614						830915	256704					10970.1	5010.18
2.72303	0.231256						526648	40619.8					8240.91	6737.96
							294885	250407					8409.66	8241.47
Extended data Fig. 5d							299479	278423					5693.04	8699.76
Lung eosinophil numbers ILC2 Lif KO mice after PVM infection							834188	341851					3820.38	7412.67
BIC	ILC2 Lif KO
21645	13085.4
24548.1	7859.78						Lung T cell numbers ILC2 Lif KO mice after PVM infection
29111.2	18363.2						BIC	ILC2 Lif KO
24101.6	21106						801216	823456
19910	27331.6						567980	456486
	29164.9						456945	413797
							534448	555975
Lung neutrophil numbers ILC2 Lif KO mice after PVM infection							338959	397358
BIC	ILC2 Lif KO						300108	479154
2638.39	15155.2
2961.78	6439.63
2280.1	5701.69						Extended data Fig. 5g
5189.95	2641.59						MedLN B cell numbers ILC2 Lif KO mice after PVM infection
3664.08	2997						BIC	ILC2 Lif KO
	3779.11						415997	35661.4
							242989	18387.5
Lung alveolar macrophage numbers ILC2 Lif KO mice after PVM infection							110000	23193
BIC	ILC2 Lif KO						79924	72224
33607.4	35369.8						524428	27975.9
29724.5	27521.5							92989.4
26539.2	42294.2
36520.8	28390.4						Lung B cell numbers ILC2 Lif KO mice after PVM infection
23493.2	31532.5						BIC	ILC2 Lif KO
	38311.4						753070	639565
							364674	504788
Lung monocyte numbers ILC2 Lif KO mice after PVM infection							242864	225648
BIC	ILC2 Lif KO						453730	507934
46722.5	40406.2						442726	319193
50803.8	36825.9						308885	297361
41916.6	46925.2
49423.1	44026.4
28315.8	38499.9						Extended data Fig. 5h
	46581.7						MedLN cDC cell numbers ILC2 Lif KO mice after PVM infection
							BIC	ILC2 Lif KO
							91310.6	11880.9
							100749	23467.5
							106902	7488.05
							25497.2	27823
							94817.2	18633
								59776.5
							lung CD11b- cDC cell numbers ILC2 Lif KO mice after PVM infection
							BIC	ILC2 Lif KO
							49652.7	39812.1
							34608.6	38563.2
							33131.8	37309.4
							48736.5	42989.3
							44571.7	40126
							33898.7	47127.5
							lung CD11b+ cDC cell numbers ILC2 Lif KO mice after PVM infection
							BIC	ILC2 Lif KO
							15082.3	22518
							12390	12829.1
							11240.1	12640.6
							15323.6	13615.1
							14447.2	9476.05
							8353.51	11290.1

[truncated: 5 more sheets: Extended data Fig 6, Extended data Fig 7, Extended data Fig 8, Extended data Fig 9, Extended data Fig 10]
